# Supplementary material for: Taxonomic study of the genus Townesia Ozols (Hymenoptera, Ichneumonidae, Pimplinae) with description of a new species from China and a key to world species
Source: Zookeys. 2019 Oct 7;878:23–32. doi: 10.3897/zookeys.878.38071 (PMC6791901; doi:10.3897/zookeys.878.38071)
Supplement: XML Treatment for Townesia [file zookeys.878.38071-treatment1.xml]

<!DOCTYPE tp:taxon-treatment
  PUBLIC "-//TaxonX//DTD Taxonomic Treatment Publishing DTD v0 20100105//EN" "tax-treatment-NSO.dtd">
<tp:taxon-treatment xmlns:tp="http://www.plazi.org/taxpub"><tp:treatment-meta><kwd-group><label>Taxon classification</label><kwd><named-content xmlns:xlink="http://www.w3.org/1999/xlink" content-type="kingdom">Animalia</named-content></kwd><kwd><named-content xmlns:xlink="http://www.w3.org/1999/xlink" content-type="order">Hymenoptera</named-content></kwd><kwd><named-content xmlns:xlink="http://www.w3.org/1999/xlink" content-type="family">Ichneumonidae</named-content></kwd></kwd-group><mixed-citation publication-type="journal"><person-group><name><surname>Li</surname><given-names>Tao</given-names></name><name><surname>Sun</surname><given-names>Shu-Ping</given-names></name><name><surname>Sheng</surname><given-names>Mao-Ling</given-names></name><name><surname>Liu</surname><given-names>Jing-Xian</given-names></name><name><surname>Pham</surname><given-names>Nhi Thi</given-names></name></person-group><article-title>Taxonomic study of the genus <italic><tp:taxon-name><tp:taxon-name-part taxon-name-part-type="genus" reg="Townesia">Townesia</tp:taxon-name-part></tp:taxon-name></italic> Ozols (<tp:taxon-name><tp:taxon-name-part taxon-name-part-type="order">Hymenoptera</tp:taxon-name-part></tp:taxon-name>, <tp:taxon-name><tp:taxon-name-part taxon-name-part-type="family">Ichneumonidae</tp:taxon-name-part></tp:taxon-name>, <tp:taxon-name><tp:taxon-name-part taxon-name-part-type="subfamily">Pimplinae</tp:taxon-name-part></tp:taxon-name>) with description of a new species from China and a key to world species</article-title><source>Zookeys</source><day>07</day><month>10</month><year>2019</year><volume>878</volume><fpage>23</fpage><lpage>32</lpage><pub-id pub-id-type="doi">10.3897/zookeys.878.38071</pub-id></mixed-citation></tp:treatment-meta><tp:nomenclature><tp:taxon-name><object-id xmlns:xlink="http://www.w3.org/1999/xlink" content-type="arpha" xlink:type="simple">825B2B2D-9B22-5A70-9CBE-C7C1430140D3</object-id>
            <tp:taxon-name-part taxon-name-part-type="genus" reg="Townesia">Townesia</tp:taxon-name-part>
          </tp:taxon-name><tp:taxon-authority>Ozols, 1962</tp:taxon-authority><tp:nomenclature-citation-list><tp:nomenclature-citation><tp:taxon-name>
                <tp:taxon-name-part taxon-name-part-type="genus" reg="Townesia">Townesia</tp:taxon-name-part>
              </tp:taxon-name><comment><xref ref-type="bibr" rid="B7">Ozols 1962</xref>: 12. Type species: <tp:taxon-name><tp:taxon-name-part taxon-name-part-type="genus" reg="Ephialtes">Ephialtes</tp:taxon-name-part> <tp:taxon-name-part taxon-name-part-type="species" reg="tenuiventris">tenuiventris</tp:taxon-name-part></tp:taxon-name> Holmgren.</comment></tp:nomenclature-citation></tp:nomenclature-citation-list></tp:nomenclature><tp:treatment-sec sec-type="diagnosis" id="SECID0EXJAC"><title>Diagnosis.</title><p>Teeth of mandible equal or almost equal. Epomia evidently present. Propodeum elongate, basal portion with median longitudinal impression; pleural carina complete. Areolet subtriangular, receiving <italic>2m-cu</italic> slightly distal of middle. Tarsal claws of female with a large basal lobe. Tergite I 0.6–0.7 times as long as tergite II (<italic><tp:taxon-name><tp:taxon-name-part taxon-name-part-type="genus" reg="Townesia">T.</tp:taxon-name-part> <tp:taxon-name-part taxon-name-part-type="species" reg="exilis">exilis</tp:taxon-name-part></tp:taxon-name></italic> same length), with lateral carina beneath spiracle; basal part of median dorsal carinae distinct. Tergites II to V elongate, with dense punctures. Ovipositor sheath longer than body length, usually about 2.5 times as long as forewing. Apical portion of ventral valve with distinct ridges, subapical portion without or with weak dorsal lobe (Figs <xref ref-type="fig" rid="F3">10–14</xref>).</p><!--PageBreak --></tp:treatment-sec><tp:treatment-sec><!--Section generated to contain objects referenced in tp:taxon-treatment.--><fig id="F3" position="float" orientation="portrait"><object-id xmlns:xlink="http://www.w3.org/1999/xlink" content-type="doi" xlink:type="simple">10.3897/zookeys.878.38071.figures10-14</object-id><object-id xmlns:xlink="http://www.w3.org/1999/xlink" content-type="arpha" xlink:type="simple">26B7A7AA-93AD-51CD-ACB0-72959E17B715</object-id><label>Figures 10–14.</label><caption><p>Apical part of ovipositor, lateral view <bold>10</bold><italic><tp:taxon-name><tp:taxon-name-part taxon-name-part-type="genus" reg="Townesia">Townesia</tp:taxon-name-part> <tp:taxon-name-part taxon-name-part-type="species" reg="sulcata">sulcata</tp:taxon-name-part></tp:taxon-name></italic> Sheng &amp; Li, sp. nov. <bold>11</bold><italic><tp:taxon-name><tp:taxon-name-part taxon-name-part-type="genus" reg="Townesia">Townesia</tp:taxon-name-part> <tp:taxon-name-part taxon-name-part-type="species" reg="cheni">cheni</tp:taxon-name-part></tp:taxon-name></italic> Liu &amp; He <bold>12</bold><italic><tp:taxon-name><tp:taxon-name-part taxon-name-part-type="genus" reg="Townesia">Townesia</tp:taxon-name-part> <tp:taxon-name-part taxon-name-part-type="species" reg="exilis">exilis</tp:taxon-name-part></tp:taxon-name></italic> Gupta &amp; Tikar <bold>13</bold><italic><tp:taxon-name><tp:taxon-name-part taxon-name-part-type="genus" reg="Townesia">Townesia</tp:taxon-name-part> <tp:taxon-name-part taxon-name-part-type="species" reg="qinghaiensis">qinghaiensis</tp:taxon-name-part></tp:taxon-name></italic> He <bold>14</bold><italic><tp:taxon-name><tp:taxon-name-part taxon-name-part-type="genus" reg="Townesia">Townesia</tp:taxon-name-part> <tp:taxon-name-part taxon-name-part-type="species" reg="tenuiventris">tenuiventris</tp:taxon-name-part></tp:taxon-name></italic> (Holmgren).</p></caption><graphic xmlns:xlink="http://www.w3.org/1999/xlink" xlink:href="zookeys-878-023-g003.jpg" position="float" orientation="portrait" xlink:type="simple" id="oo_344736.jpg"><uri content-type="original_file" xlink:type="simple">https://binary.pensoft.net/fig/344736</uri></graphic></fig></tp:treatment-sec><ref-list><ref id="B7"><mixed-citation xmlns:xlink="http://www.w3.org/1999/xlink" xlink:type="simple"><person-group><name name-style="western"><surname>Ozols</surname><given-names>EY</given-names></name></person-group> (<year>1962</year>) <article-title>Zur Kenntnis der <tp:taxon-name><tp:taxon-name-part taxon-name-part-type="tribe">Ephialtini</tp:taxon-name-part></tp:taxon-name> Lettlands, I.</article-title><source>Latvijas Entomologs</source><volume>6</volume>: <fpage>3</fpage>–<lpage>34</lpage>.</mixed-citation></ref></ref-list></tp:taxon-treatment>
