# Supplementary material for: Taxonomic study of the genus Townesia Ozols (Hymenoptera, Ichneumonidae, Pimplinae) with description of a new species from China and a key to world species
Source: Zookeys. 2019 Oct 7;878:23–32. doi: 10.3897/zookeys.878.38071 (PMC6791901; doi:10.3897/zookeys.878.38071)
Supplement: XML Treatment for Townesia cheni [file zookeys.878.38071-treatment3.xml]

<!DOCTYPE tp:taxon-treatment
  PUBLIC "-//TaxonX//DTD Taxonomic Treatment Publishing DTD v0 20100105//EN" "tax-treatment-NSO.dtd">
<tp:taxon-treatment xmlns:tp="http://www.plazi.org/taxpub"><tp:treatment-meta><kwd-group><label>Taxon classification</label><kwd><named-content xmlns:xlink="http://www.w3.org/1999/xlink" content-type="kingdom">Animalia</named-content></kwd><kwd><named-content xmlns:xlink="http://www.w3.org/1999/xlink" content-type="order">Hymenoptera</named-content></kwd><kwd><named-content xmlns:xlink="http://www.w3.org/1999/xlink" content-type="family">Ichneumonidae</named-content></kwd></kwd-group><mixed-citation publication-type="journal"><person-group><name><surname>Li</surname><given-names>Tao</given-names></name><name><surname>Sun</surname><given-names>Shu-Ping</given-names></name><name><surname>Sheng</surname><given-names>Mao-Ling</given-names></name><name><surname>Liu</surname><given-names>Jing-Xian</given-names></name><name><surname>Pham</surname><given-names>Nhi Thi</given-names></name></person-group><article-title>Taxonomic study of the genus <italic><tp:taxon-name><tp:taxon-name-part taxon-name-part-type="genus" reg="Townesia">Townesia</tp:taxon-name-part></tp:taxon-name></italic> Ozols (<tp:taxon-name><tp:taxon-name-part taxon-name-part-type="order">Hymenoptera</tp:taxon-name-part></tp:taxon-name>, <tp:taxon-name><tp:taxon-name-part taxon-name-part-type="family">Ichneumonidae</tp:taxon-name-part></tp:taxon-name>, <tp:taxon-name><tp:taxon-name-part taxon-name-part-type="subfamily">Pimplinae</tp:taxon-name-part></tp:taxon-name>) with description of a new species from China and a key to world species</article-title><source>Zookeys</source><day>07</day><month>10</month><year>2019</year><volume>878</volume><fpage>23</fpage><lpage>32</lpage><pub-id pub-id-type="doi">10.3897/zookeys.878.38071</pub-id></mixed-citation></tp:treatment-meta><tp:nomenclature><tp:taxon-name><object-id xmlns:xlink="http://www.w3.org/1999/xlink" content-type="arpha" xlink:type="simple">E54F7EA2-296E-5B8E-B649-1439074C1FB8</object-id>
            <tp:taxon-name-part taxon-name-part-type="genus" reg="Townesia">Townesia</tp:taxon-name-part>
            <tp:taxon-name-part taxon-name-part-type="species" reg="cheni">cheni</tp:taxon-name-part>
          </tp:taxon-name><tp:taxon-authority>Liu &amp; He, 2012</tp:taxon-authority><xref ref-type="fig" rid="F3">Figure 11</xref><!--PageBreak --></tp:nomenclature><tp:treatment-sec sec-type="diagnosis" id="SECID0E4SAE"><title>Diagnosis.</title><p>Forewing length 9.1 mm. Ovipositor sheath length 18.0 mm. Upper tooth of mandible as long as lower tooth. Propodeum with dense punctures and short hairs, without median longitudinal furrow. Tergite I 2.1 times as long as apical width, 0.77 times as long as tergite II. Tergites II–V almost without lateral tubercles. Tergite II as long as tergite III, apical smooth transverse bands 0.15 times as long as respective length. Apical portion of ovipositor evenly curved. Fore coxa yellow. Hind coxa dark brown.</p></tp:treatment-sec><tp:treatment-sec sec-type="Male" id="SECID0ECTAE"><title>Male.</title><p>Unknown.</p></tp:treatment-sec><tp:treatment-sec sec-type="host" id="SECID0EHTAE"><title>Host.</title><p>Unknown.</p></tp:treatment-sec><tp:treatment-sec sec-type="material" id="SECID0EMTAE"><title>Material examined.</title><p>1 ♀ (Holotype), CHINA: Zhejiang Province, Mt West Tianmu, Laodian-xianrending, 1150–1106 m, 17 May 1988, Xue-Xin Chen leg., coll. no. 882277.</p></tp:treatment-sec><tp:treatment-sec><!--Section generated to contain objects referenced in tp:taxon-treatment.--><fig id="F3" position="float" orientation="portrait"><object-id xmlns:xlink="http://www.w3.org/1999/xlink" content-type="doi" xlink:type="simple">10.3897/zookeys.878.38071.figures10-14</object-id><object-id xmlns:xlink="http://www.w3.org/1999/xlink" content-type="arpha" xlink:type="simple">26B7A7AA-93AD-51CD-ACB0-72959E17B715</object-id><label>Figures 10–14.</label><caption><p>Apical part of ovipositor, lateral view <bold>10</bold><italic><tp:taxon-name><tp:taxon-name-part taxon-name-part-type="genus" reg="Townesia">Townesia</tp:taxon-name-part> <tp:taxon-name-part taxon-name-part-type="species" reg="sulcata">sulcata</tp:taxon-name-part></tp:taxon-name></italic> Sheng &amp; Li, sp. nov. <bold>11</bold><italic><tp:taxon-name><tp:taxon-name-part taxon-name-part-type="genus" reg="Townesia">Townesia</tp:taxon-name-part> <tp:taxon-name-part taxon-name-part-type="species" reg="cheni">cheni</tp:taxon-name-part></tp:taxon-name></italic> Liu &amp; He <bold>12</bold><italic><tp:taxon-name><tp:taxon-name-part taxon-name-part-type="genus" reg="Townesia">Townesia</tp:taxon-name-part> <tp:taxon-name-part taxon-name-part-type="species" reg="exilis">exilis</tp:taxon-name-part></tp:taxon-name></italic> Gupta &amp; Tikar <bold>13</bold><italic><tp:taxon-name><tp:taxon-name-part taxon-name-part-type="genus" reg="Townesia">Townesia</tp:taxon-name-part> <tp:taxon-name-part taxon-name-part-type="species" reg="qinghaiensis">qinghaiensis</tp:taxon-name-part></tp:taxon-name></italic> He <bold>14</bold><italic><tp:taxon-name><tp:taxon-name-part taxon-name-part-type="genus" reg="Townesia">Townesia</tp:taxon-name-part> <tp:taxon-name-part taxon-name-part-type="species" reg="tenuiventris">tenuiventris</tp:taxon-name-part></tp:taxon-name></italic> (Holmgren).</p></caption><graphic xmlns:xlink="http://www.w3.org/1999/xlink" xlink:href="zookeys-878-023-g003.jpg" position="float" orientation="portrait" xlink:type="simple" id="oo_344736.jpg"><uri content-type="original_file" xlink:type="simple">https://binary.pensoft.net/fig/344736</uri></graphic></fig></tp:treatment-sec></tp:taxon-treatment>
