# Supplementary material for: Taxonomic study of the genus Townesia Ozols (Hymenoptera, Ichneumonidae, Pimplinae) with description of a new species from China and a key to world species
Source: Zookeys. 2019 Oct 7;878:23–32. doi: 10.3897/zookeys.878.38071 (PMC6791901; doi:10.3897/zookeys.878.38071)
Supplement: XML Treatment for Townesia exilis [file zookeys.878.38071-treatment4.xml]

<!DOCTYPE tp:taxon-treatment
  PUBLIC "-//TaxonX//DTD Taxonomic Treatment Publishing DTD v0 20100105//EN" "tax-treatment-NSO.dtd">
<tp:taxon-treatment xmlns:tp="http://www.plazi.org/taxpub"><tp:treatment-meta><kwd-group><label>Taxon classification</label><kwd><named-content xmlns:xlink="http://www.w3.org/1999/xlink" content-type="kingdom">Animalia</named-content></kwd><kwd><named-content xmlns:xlink="http://www.w3.org/1999/xlink" content-type="order">Hymenoptera</named-content></kwd><kwd><named-content xmlns:xlink="http://www.w3.org/1999/xlink" content-type="family">Ichneumonidae</named-content></kwd></kwd-group><mixed-citation publication-type="journal"><person-group><name><surname>Li</surname><given-names>Tao</given-names></name><name><surname>Sun</surname><given-names>Shu-Ping</given-names></name><name><surname>Sheng</surname><given-names>Mao-Ling</given-names></name><name><surname>Liu</surname><given-names>Jing-Xian</given-names></name><name><surname>Pham</surname><given-names>Nhi Thi</given-names></name></person-group><article-title>Taxonomic study of the genus <italic><tp:taxon-name><tp:taxon-name-part taxon-name-part-type="genus" reg="Townesia">Townesia</tp:taxon-name-part></tp:taxon-name></italic> Ozols (<tp:taxon-name><tp:taxon-name-part taxon-name-part-type="order">Hymenoptera</tp:taxon-name-part></tp:taxon-name>, <tp:taxon-name><tp:taxon-name-part taxon-name-part-type="family">Ichneumonidae</tp:taxon-name-part></tp:taxon-name>, <tp:taxon-name><tp:taxon-name-part taxon-name-part-type="subfamily">Pimplinae</tp:taxon-name-part></tp:taxon-name>) with description of a new species from China and a key to world species</article-title><source>Zookeys</source><day>07</day><month>10</month><year>2019</year><volume>878</volume><fpage>23</fpage><lpage>32</lpage><pub-id pub-id-type="doi">10.3897/zookeys.878.38071</pub-id></mixed-citation></tp:treatment-meta><tp:nomenclature><tp:taxon-name><object-id xmlns:xlink="http://www.w3.org/1999/xlink" content-type="arpha" xlink:type="simple">1A332D55-CFAF-5ADA-98C3-A050A45715F4</object-id>
            <tp:taxon-name-part taxon-name-part-type="genus" reg="Townesia">Townesia</tp:taxon-name-part>
            <tp:taxon-name-part taxon-name-part-type="species" reg="exilis">exilis</tp:taxon-name-part>
          </tp:taxon-name><tp:taxon-authority>Gupta &amp; Tikar, 1976</tp:taxon-authority><xref ref-type="fig" rid="F3">Figure 12</xref></tp:nomenclature><tp:treatment-sec sec-type="diagnosis" id="SECID0EZUAE"><title>Diagnosis.</title><p>Female: Forewing length 8 mm. Ovipositor sheath length 15 mm. Face smooth and shiny. Malar space 0.2 times as long as basal width of mandible. Pronotum smooth, upper-posterior corner with sparse punctures. Fore wing with vein 1<italic>cu-a</italic> opposite to <italic>1/M</italic>. Areolet receiving <italic>2m-cu</italic> approximately at its posterior 0.1. Hind wing vein <italic>1-cu</italic> 0.67 as long as <italic>cu-a</italic>. Tergite I as long as tergite II. Tergite II 2.6 times as long as its maximum width, with distinct, dense, fine punctures; apical, smooth, transverse bands 0.25 times as long as length. Tergite III 2.5 times as long as its maximum width. Lateral tubercles of tergites III–V indistinct. Submetapleural carina complete. Tegula, fore, and middle legs yellow to yellow brown; hind coxa, trochanter, and femur red.</p><p><bold>Male.</bold> Unknown.</p></tp:treatment-sec><tp:treatment-sec sec-type="host" id="SECID0ENVAE"><title>Host.</title><p>Unknown.</p></tp:treatment-sec><tp:treatment-sec sec-type="material" id="SECID0ESVAE"><title>Material examined.</title><p>1 ♀ (Holotype), INDIA: Kashmir, Gulmarg, 2600 m, 23 June 1966, J.K. Jonathan leg., coll. no. J166.</p></tp:treatment-sec><tp:treatment-sec sec-type="distribution" id="SECID0EXVAE"><title>Distribution.</title><p>India.</p></tp:treatment-sec><tp:treatment-sec><!--Section generated to contain objects referenced in tp:taxon-treatment.--><fig id="F3" position="float" orientation="portrait"><object-id xmlns:xlink="http://www.w3.org/1999/xlink" content-type="doi" xlink:type="simple">10.3897/zookeys.878.38071.figures10-14</object-id><object-id xmlns:xlink="http://www.w3.org/1999/xlink" content-type="arpha" xlink:type="simple">26B7A7AA-93AD-51CD-ACB0-72959E17B715</object-id><label>Figures 10–14.</label><caption><p>Apical part of ovipositor, lateral view <bold>10</bold><italic><tp:taxon-name><tp:taxon-name-part taxon-name-part-type="genus" reg="Townesia">Townesia</tp:taxon-name-part> <tp:taxon-name-part taxon-name-part-type="species" reg="sulcata">sulcata</tp:taxon-name-part></tp:taxon-name></italic> Sheng &amp; Li, sp. nov. <bold>11</bold><italic><tp:taxon-name><tp:taxon-name-part taxon-name-part-type="genus" reg="Townesia">Townesia</tp:taxon-name-part> <tp:taxon-name-part taxon-name-part-type="species" reg="cheni">cheni</tp:taxon-name-part></tp:taxon-name></italic> Liu &amp; He <bold>12</bold><italic><tp:taxon-name><tp:taxon-name-part taxon-name-part-type="genus" reg="Townesia">Townesia</tp:taxon-name-part> <tp:taxon-name-part taxon-name-part-type="species" reg="exilis">exilis</tp:taxon-name-part></tp:taxon-name></italic> Gupta &amp; Tikar <bold>13</bold><italic><tp:taxon-name><tp:taxon-name-part taxon-name-part-type="genus" reg="Townesia">Townesia</tp:taxon-name-part> <tp:taxon-name-part taxon-name-part-type="species" reg="qinghaiensis">qinghaiensis</tp:taxon-name-part></tp:taxon-name></italic> He <bold>14</bold><italic><tp:taxon-name><tp:taxon-name-part taxon-name-part-type="genus" reg="Townesia">Townesia</tp:taxon-name-part> <tp:taxon-name-part taxon-name-part-type="species" reg="tenuiventris">tenuiventris</tp:taxon-name-part></tp:taxon-name></italic> (Holmgren).</p></caption><graphic xmlns:xlink="http://www.w3.org/1999/xlink" xlink:href="zookeys-878-023-g003.jpg" position="float" orientation="portrait" xlink:type="simple" id="oo_344736.jpg"><uri content-type="original_file" xlink:type="simple">https://binary.pensoft.net/fig/344736</uri></graphic></fig></tp:treatment-sec></tp:taxon-treatment>
