# Supplementary material for: Taxonomic study of the genus Townesia Ozols (Hymenoptera, Ichneumonidae, Pimplinae) with description of a new species from China and a key to world species
Source: Zookeys. 2019 Oct 7;878:23–32. doi: 10.3897/zookeys.878.38071 (PMC6791901; doi:10.3897/zookeys.878.38071)
Supplement: XML Treatment for Townesia tenuiventris [file zookeys.878.38071-treatment6.xml]

<!DOCTYPE tp:taxon-treatment
  PUBLIC "-//TaxonX//DTD Taxonomic Treatment Publishing DTD v0 20100105//EN" "tax-treatment-NSO.dtd">
<tp:taxon-treatment xmlns:tp="http://www.plazi.org/taxpub"><tp:treatment-meta><kwd-group><label>Taxon classification</label><kwd><named-content xmlns:xlink="http://www.w3.org/1999/xlink" content-type="kingdom">Animalia</named-content></kwd><kwd><named-content xmlns:xlink="http://www.w3.org/1999/xlink" content-type="order">Hymenoptera</named-content></kwd><kwd><named-content xmlns:xlink="http://www.w3.org/1999/xlink" content-type="family">Ichneumonidae</named-content></kwd></kwd-group><mixed-citation publication-type="journal"><person-group><name><surname>Li</surname><given-names>Tao</given-names></name><name><surname>Sun</surname><given-names>Shu-Ping</given-names></name><name><surname>Sheng</surname><given-names>Mao-Ling</given-names></name><name><surname>Liu</surname><given-names>Jing-Xian</given-names></name><name><surname>Pham</surname><given-names>Nhi Thi</given-names></name></person-group><article-title>Taxonomic study of the genus <italic><tp:taxon-name><tp:taxon-name-part taxon-name-part-type="genus" reg="Townesia">Townesia</tp:taxon-name-part></tp:taxon-name></italic> Ozols (<tp:taxon-name><tp:taxon-name-part taxon-name-part-type="order">Hymenoptera</tp:taxon-name-part></tp:taxon-name>, <tp:taxon-name><tp:taxon-name-part taxon-name-part-type="family">Ichneumonidae</tp:taxon-name-part></tp:taxon-name>, <tp:taxon-name><tp:taxon-name-part taxon-name-part-type="subfamily">Pimplinae</tp:taxon-name-part></tp:taxon-name>) with description of a new species from China and a key to world species</article-title><source>Zookeys</source><day>07</day><month>10</month><year>2019</year><volume>878</volume><fpage>23</fpage><lpage>32</lpage><pub-id pub-id-type="doi">10.3897/zookeys.878.38071</pub-id></mixed-citation></tp:treatment-meta><tp:nomenclature><tp:taxon-name><object-id xmlns:xlink="http://www.w3.org/1999/xlink" content-type="arpha" xlink:type="simple">CA69DAA0-5505-57CB-A09C-EF4D9628474D</object-id>
            <tp:taxon-name-part taxon-name-part-type="genus" reg="Townesia">Townesia</tp:taxon-name-part>
            <tp:taxon-name-part taxon-name-part-type="species" reg="tenuiventris">tenuiventris</tp:taxon-name-part>
          </tp:taxon-name><tp:taxon-authority>(Holmgren, 1860)</tp:taxon-authority><xref ref-type="fig" rid="F3">Figure 14</xref></tp:nomenclature><tp:treatment-sec sec-type="diagnosis" id="SECID0E61AE"><title>Diagnosis.</title><p>Female: Vertex smooth, shiny, lateral part with sparse, fine punctures. Postocellar line approximately 0.8 times as long as ocular-ocellar line. Upper-posterior part of mesopleuron smooth, shiny, without punctures. Forewing vein radius distinctly basal of middle of pterostigma; 1<italic>cu-a</italic> distinctly basal of <italic>1/M</italic>. Areolet receiving <italic>2m-cu</italic> approximately at its posterior 0.3. Tergite II 1.9 times as long as its maximum width, apical smooth transverse bands of tergites II 0.25–2.7 times as long as length. Subapical portion of upper valve of ovipositor with two indistinct tubercles; ventral valve with 10 or 11 ridges, basal 4 ridges strongly inclivous. All coxae, trochanters, and femora reddish brown.</p></tp:treatment-sec><tp:treatment-sec sec-type="host" id="SECID0EL2AE"><title>Host.</title><p>Fourteen host species were recorded (<xref ref-type="bibr" rid="B12">Yu et al. 2016</xref>).</p></tp:treatment-sec><tp:treatment-sec sec-type="material" id="SECID0EV2AE"><title>Material examined.</title><p>The specimens, deposited in <named-content xmlns:xlink="http://www.w3.org/1999/xlink" content-type="dwc:institutional_code" xlink:type="simple">ZSM</named-content> and identified by Bauer, were examined.</p></tp:treatment-sec><tp:treatment-sec sec-type="distribution" id="SECID0EA3AE"><title>Distribution.</title><p>Austria, Belarus, Belgium, Bulgaria, Canada, Denmark, Finland, France, Germany, Hungary, Ireland, Italy, Japan, Latvia, Lithuania, Netherlands, Norway, Poland, Romania, Russia, Serbia, Spain, Sweden, U.S.A., United Kingdom, Yugoslavia.</p></tp:treatment-sec><tp:treatment-sec><!--Section generated to contain objects referenced in tp:taxon-treatment.--><fig id="F3" position="float" orientation="portrait"><object-id xmlns:xlink="http://www.w3.org/1999/xlink" content-type="doi" xlink:type="simple">10.3897/zookeys.878.38071.figures10-14</object-id><object-id xmlns:xlink="http://www.w3.org/1999/xlink" content-type="arpha" xlink:type="simple">26B7A7AA-93AD-51CD-ACB0-72959E17B715</object-id><label>Figures 10–14.</label><caption><p>Apical part of ovipositor, lateral view <bold>10</bold><italic><tp:taxon-name><tp:taxon-name-part taxon-name-part-type="genus" reg="Townesia">Townesia</tp:taxon-name-part> <tp:taxon-name-part taxon-name-part-type="species" reg="sulcata">sulcata</tp:taxon-name-part></tp:taxon-name></italic> Sheng &amp; Li, sp. nov. <bold>11</bold><italic><tp:taxon-name><tp:taxon-name-part taxon-name-part-type="genus" reg="Townesia">Townesia</tp:taxon-name-part> <tp:taxon-name-part taxon-name-part-type="species" reg="cheni">cheni</tp:taxon-name-part></tp:taxon-name></italic> Liu &amp; He <bold>12</bold><italic><tp:taxon-name><tp:taxon-name-part taxon-name-part-type="genus" reg="Townesia">Townesia</tp:taxon-name-part> <tp:taxon-name-part taxon-name-part-type="species" reg="exilis">exilis</tp:taxon-name-part></tp:taxon-name></italic> Gupta &amp; Tikar <bold>13</bold><italic><tp:taxon-name><tp:taxon-name-part taxon-name-part-type="genus" reg="Townesia">Townesia</tp:taxon-name-part> <tp:taxon-name-part taxon-name-part-type="species" reg="qinghaiensis">qinghaiensis</tp:taxon-name-part></tp:taxon-name></italic> He <bold>14</bold><italic><tp:taxon-name><tp:taxon-name-part taxon-name-part-type="genus" reg="Townesia">Townesia</tp:taxon-name-part> <tp:taxon-name-part taxon-name-part-type="species" reg="tenuiventris">tenuiventris</tp:taxon-name-part></tp:taxon-name></italic> (Holmgren).</p></caption><graphic xmlns:xlink="http://www.w3.org/1999/xlink" xlink:href="zookeys-878-023-g003.jpg" position="float" orientation="portrait" xlink:type="simple" id="oo_344736.jpg"><uri content-type="original_file" xlink:type="simple">https://binary.pensoft.net/fig/344736</uri></graphic></fig></tp:treatment-sec><ref-list><ref id="B12"><mixed-citation xmlns:xlink="http://www.w3.org/1999/xlink" xlink:type="simple"><person-group><name name-style="western"><surname>Yu</surname><given-names>DS</given-names></name><name name-style="western"><surname>van Achterberg</surname><given-names>C</given-names></name><name name-style="western"><surname>Horstmann</surname><given-names>K</given-names></name></person-group> (<year>2016</year>) Taxapad 2016, <tp:taxon-name><tp:taxon-name-part taxon-name-part-type="superfamily">Ichneumonoidea</tp:taxon-name-part></tp:taxon-name> 2015. Database on flash-drive, Nepean, Ontario, Canada. <ext-link xlink:type="simple" ext-link-type="uri" xlink:href="http://www.taxapad.com">http://www.taxapad.com</ext-link></mixed-citation></ref></ref-list></tp:taxon-treatment>
